# Supplementary material for: Reasoning over genetic variance information in cause-and-effect models of neurodegenerative diseases
Source: Brief Bioinform. 2015 Aug 5;17(3):505–16. doi: 10.1093/bib/bbv063 (PMC4870396; doi:10.1093/bib/bbv063)
Supplement: Supplementary Data [file supp_bbv063_supplementary_table1.xlsx]

## Sheet: Sheet1
BEL	BEL code	SET Citation={"PubMed", "Mol Psychiatry. 2012 Dec;17(12):1316-27. doi: 10.1038/mp.2011.125. Epub 2011 Oct 18.","22005930"}
		SET Evidence="GWAS Data"
		SET DiseaseTraitGWAS="Alzheimers disease"
		SET Encode_Feature_Types="Promoter Flanking Region"
		SET Consequences_Types="intron_variant,regulatory_region_variant"
		SET Clinical_Significance="NULL"
		g(dbSNP:rs10207628,sub(G,C)) -- g(HGNC:BIN1)
	xml format of BEL	<bel:statementGroup>
		<bel:name>"Group 1:SNPs on Genes"</bel:name>
		<bel:statement bel:relationship="association">
		<bel:annotationGroup>
		<bel:annotation bel:refID="DiseaseTraitGWAS">Alzheimers disease</bel:annotation>
		<bel:annotation bel:refID="Encode_Feature_Types">Promoter Flanking Region</bel:annotation>
		<bel:annotation bel:refID="Consequences_Types">intron_variant,regulatory_region_variant</bel:annotation>
		<bel:annotation bel:refID="Clinical_Significance">NULL</bel:annotation>
		<bel:citation bel:type="PubMed">
		<bel:reference>22005930</bel:reference>
		<bel:name>Mol Psychiatry. 2012 Dec;17(12):1316-27. doi: 10.1038/mp.2011.125. Epub 2011 Oct 18.</bel:name>
		</bel:citation>
		<bel:evidence>GWAS Data</bel:evidence>
		</bel:annotationGroup>
		<bel:subject>
		<bel:term bel:function="geneAbundance">
		<bel:parameter bel:ns="dbSNP">rs10207628</bel:parameter>
		<bel:term bel:function="substitution">
		<bel:parameter>G</bel:parameter>
		<bel:parameter>C</bel:parameter>
		</bel:term>
		</bel:term>
		</bel:subject>
		<bel:object>
		<bel:term bel:function="geneAbundance">
		<bel:parameter bel:ns="HGNC">BIN1</bel:parameter>
		</bel:term>
		</bel:object>
		</bel:statement>
		</bel:statementGroup>
